# Supplementary material for: Sex Differences in Odds of Brain Metastasis and Outcomes by Brain Metastasis Status after Advanced Melanoma Diagnosis
Source: Cancers (Basel). 2024 May 3;16(9):1771. doi: 10.3390/cancers16091771 (PMC11083203; doi:10.3390/cancers16091771)
Supplement: Supplementary file 1 [file cancers-16-01771-s001.zip]

Archive with 1 entries (1 files):
- cancers-2981546-supplementary.pdf
